# Supplementary material for: Estimation of Excess All-Cause Mortality Due to COVID-19 in Thailand
Source: Trop Med Infect Dis. 2022 Jun 24;7(7):116. doi: 10.3390/tropicalmed7070116 (PMC9322618; doi:10.3390/tropicalmed7070116)
Supplement: Supplementary file 1 [file tropicalmed-07-00116-s001.zip]

Archive with 1 entries (1 files):
- tropicalmed-1769808-supplementary.pdf
